# Supplementary material for: Using Interpretable Artificial Intelligence Algorithms in the Management of Blunt Splenic Trauma: Applications of Optimal Policy Trees as a Treatment Prescription Aid to Improve Patient Mortality
Source: Bioengineering (Basel). 2025 Mar 24;12(4):336. doi: 10.3390/bioengineering12040336 (PMC12024711; doi:10.3390/bioengineering12040336)
Supplement: Supplementary file 1 [file bioengineering-12-00336-s001.zip]

Archive with 1 entries (1 files):
- bioengineering-3509649-supplementary.pdf
